# Supplementary material for: Hotspot Regions of Quantitative Trait Loci and Candidate Genes for Ear-Related Traits in Maize: A Literature Review
Source: Genes (Basel). 2023 Dec 21;15(1):15. doi: 10.3390/genes15010015 (PMC10815758; doi:10.3390/genes15010015)
Supplement: Supplementary file 1 [file genes-15-00015-s001.zip]

Archive with 1 entries (1 files):
- genes-2739067-supplementary.pdf
